# Supplementary material for: Clinical and Cytokine Profile in Patients with Early and Late Onset Meniere Disease
Source: J Clin Med. 2021 Sep 7;10(18):4052. doi: 10.3390/jcm10184052 (PMC8472422; doi:10.3390/jcm10184052)
Supplement: Supplementary file 1 [file jcm-10-04052-s001.zip]

Archive with 1 entries (1 files):
- jcm-1350628-supplementary.pdf
